# Supplementary material for: Heterozygous Loss of KRIT1 in Mice Affects Metabolic Functions of the Liver, Promoting Hepatic Oxidative and Glycative Stress
Source: Int J Mol Sci. 2022 Sep 22;23(19):11151. doi: 10.3390/ijms231911151 (PMC9570113; doi:10.3390/ijms231911151)
Supplement: Supplementary file 1 [file ijms-23-11151-s001.zip]

Archive with 1 entries (1 files):
- ijms-1887588-supplementary.pdf
